# Supplementary material for: Identification of potential genomic regions and candidate genes for egg albumen quality by a genome-wide association study
Source: Arch Anim Breed. 2019 Mar 25;62(1):113–23. doi: 10.5194/aab-62-113-2019 (PMC6853030; doi:10.5194/aab-62-113-2019)
Supplement: The supplement related to this article is available online at: https://doi.org/10.5194/aab-62-113-2019-supplement. [file aab-62-113-supplement.zip › Additional file 1.xlsx]

## Sheet: Table S1
Table S1 Genome-wide significant and suggestive SNPs for albumen quality at different ages by univariate model
Traits	Chr.	rs	Position	Minor/Major allele	AF	beta	se	p_value
AH_66	1	rs316416525	62074576	G/C	0.111	-0.302965	0.0695896	1.446e-05
AH_66	1	rs315884148	62076664	C/T	0.14	-0.298062	0.0627166	2.23602e-06
AH_36	1	rs15365400	102200119	A/C	0.197	-0.241254	0.0549635	1.22047e-05
AH_36	1	rs315925638	129667333	A/G	0.13	-0.293247	0.0649347	6.81956e-06
AH_66	1	rs15479770	155310275	C/T	0.192	-0.258393	0.057153	6.72188e-06
AH_66	1	rs13963421	155313558	G/A	0.228	-0.238389	0.0547439	1.43933e-05
AH_66	1	rs316780171	156899884	A/G	0.186	-0.267376	0.0574987	3.66109e-06
AH_66	1	rs314276238	158583156	C/G	0.197	-0.255378	0.0567839	7.5037e-06
AH_66	1	rs316632890	158595177	G/A	0.197	-0.255378	0.0567839	7.5037e-06
AH_36	1	rs313829505	165690688	T/C	0.472	0.227578	0.0497771	5.24955e-06
AH_36	1	rs13968203	165780344	A/G	0.469	0.224974	0.049662	6.38642e-06
AH_48	1	rs314892089	167831353	T/C	0.208	0.24899	0.0566085	1.18751e-05
AH_48	1	rs13970902	167854789	T/C	0.208	0.246052	0.0566201	1.50664e-05
AH_48	1	rs15495900	167858064	T/C	0.209	0.24568	0.0562547	1.36713e-05
AH_32	1	rs13971554	168332087	T/G	0.231	0.238668	0.0534425	8.59254e-06
AH_32	1	rs14916670	168495221	A/G	0.273	0.233323	0.0498615	3.14564e-06
AH_32	1	rs316516656	168590049	T/C	0.38	0.209304	0.0467298	8.08703e-06
AH_32	1	rs14916807	168595656	A/C	0.36	0.234066	0.0464051	5.13602e-07
AH_40	1	rs317855544	169361909	C/T	0.131	-0.284692	0.0621001	4.94731e-06
AH_40	1	rs13972999	169566215	A/G	0.152	-0.280597	0.0585116	1.79024e-06
AH_44	2	rs317210531	523992	G/A	0.08	0.348209	0.0768854	6.43706e-06
AH_44	2	rs314177621	531271	A/G	0.065	0.383512	0.0849042	6.80517e-06
AH_44	2	rs314035311	531764	C/T	0.065	0.383832	0.0843542	5.82729e-06
AH_44	2	rs315904001	2484766	C/T	0.412	0.19474	0.0440245	1.04739e-05
AH_52	2	rs14131246	4748996	G/C	0.489	-0.200791	0.0452714	1.00449e-05
AH_52	2	rs15873157	5067393	A/G	0.484	0.20334	0.0456814	9.33601e-06
AH_44	2	rs317157401	5269458	G/C	0.344	0.213079	0.0446772	2.04371e-06
AH_44	2	rs14131819	5271969	G/A	0.406	0.185511	0.0426196	1.44328e-05
AH_56	2	rs314332641	64087247	G/A	0.115	-0.296037	0.06682	1.0189e-05
AH_72	2	rs314441229	112709014	T/C	0.447	0.203895	0.0466566	1.34535e-05
AFE	4	rs315602719	59330899	C/T	0.076	0.359738	0.0813533	1.05084e-05
AH_44	4	rs313803020	64968946	G/A	0.23	0.271078	0.0553739	1.09603e-06
AH_44	4	rs312348685	65796451	G/T	0.225	0.25706	0.0550503	3.31137e-06
AH_52	4	rs314487178	75428336	T/C	0.226	0.247366	0.0566691	1.3808e-05
AH_52	4	rs314745738	75434671	G/A	0.226	0.265739	0.0569941	3.47479e-06
AH_60	4	rs316289892	75470333	T/C	0.229	0.233885	0.0537873	1.47649e-05
AH_32	4	rs15619270	75478306	C/G	0.058	0.390377	0.0826094	2.51759e-06
AH_32	4	rs315201454	75485620	G/A	0.059	0.419281	0.0828329	4.68656e-07
AH_52	4	rs315201454	75485620	G/A	0.054	0.417276	0.0947354	1.15474e-05
AH_32	4	rs14491030	75486534	G/A	0.06	0.402466	0.0818521	9.79072e-07
AH_52	4	rs14491030	75486534	G/A	0.055	0.423912	0.0933533	6.16827e-06
AH_32	4	rs316243629	75495451	A/G	0.059	0.419281	0.0828329	4.68656e-07
AH_52	4	rs316243629	75495451	A/G	0.054	0.417276	0.0947354	1.15474e-05
AH_32	4	rs14491074	75653956	C/T	0.058	0.417966	0.0842114	7.7514e-07
AH_52	4	rs14491074	75653956	C/T	0.052	0.471312	0.0964144	1.15541e-06
AH_32	4	rs14491507	76073771	A/G	0.052	0.404439	0.0889549	5.90731e-06
AH_32	4	rs16437368	76213204	C/T	0.053	0.401219	0.0876394	5.09494e-06
AH_52	4	rs313185009	76666849	G/A	0.058	0.471093	0.094036	6.27398e-07
AH_52	4	rs16438271	76880887	A/G	0.165	0.283525	0.0635086	8.7922e-06
AH_52	4	rs313154528	76936554	G/T	0.061	0.456991	0.0917624	7.28887e-07
AH_52	4	rs315651500	77171721	T/C	0.074	0.381315	0.086226	1.06583e-05
AH_52	4	rs13664538	77184582	C/T	0.074	0.37839	0.0859359	1.16254e-05
AH_52	4	rs14492693	77193572	T/C	0.074	0.398781	0.0864528	4.40375e-06
AH_72	5	rs15654749	7508293	G/A	0.213	-0.231099	0.0532885	1.56305e-05
AH_40	5	rs313769669	7581292	A/C	0.158	-0.281952	0.0577517	1.16647e-06
AH_40	5	rs315036970	7622727	A/C	0.168	-0.252594	0.0559929	6.97134e-06
AH_36	5	rs312631641	7918804	G/C	0.051	-0.425438	0.0948699	7.89541e-06
AH_40	5	rs313367191	8458457	C/G	0.188	-0.219464	0.049998	1.21926e-05
AH_40	5	rs315858263	8463453	C/A	0.168	-0.252996	0.0522956	1.45386e-06
AH_32	5	rs313119384	13759569	A/G	0.367	-0.211102	0.0481183	1.23162e-05
AH_32	5	rs313075751	13822343	G/A	0.333	-0.216578	0.0484364	8.3776e-06
AH_48	5	rs16470252	14105815	G/A	0.328	0.224065	0.0494714	6.51439e-06
AH_48	5	rs313979393	14109333	A/G	0.327	0.227431	0.0495356	4.87182e-06
AH_48	5	rs316628064	14148907	C/G	0.32	0.241772	0.0515987	3.11149e-06
AH_48	5	rs14518542	14215141	A/G	0.226	0.264735	0.0558557	2.3986e-06
AH_48	5	rs14518583	14275512	G/T	0.273	0.232884	0.0531641	1.28806e-05
AH_44	5	rs315007338	14283358	T/C	0.266	0.225131	0.0509986	1.09121e-05
AH_48	5	rs315007338	14283358	T/C	0.266	0.236118	0.052612	7.88732e-06
AH_32	5	rs317984028	14362076	A/G	0.284	-0.231803	0.050107	4.05771e-06
AH_32	5	rs15669908	14387847	A/G	0.288	-0.218598	0.0500654	1.35375e-05
AH_44	5	rs313050043	14394943	G/A	0.235	0.258554	0.0542104	2.04214e-06
AH_48	5	rs316919941	14443902	C/T	0.231	0.255656	0.053877	2.33483e-06
AH_48	5	rs14518803	14525804	A/G	0.2	0.268337	0.0603957	9.69529e-06
AFE	5	rs16471440	15430613	G/C	0.482	-0.19993	0.0444245	7.32024e-06
AFE	5	rs80678045	15719042	C/A	0.458	-0.192631	0.0442987	1.4663e-05
AFE	5	rs14704695	15775208	C/T	0.383	-0.199687	0.0455412	1.24458e-05
AFE	5	rs313189450	15901372	A/G	0.469	0.206225	0.045868	7.47127e-06
AFE	5	rs314103879	16053547	C/T	0.422	-0.206854	0.0455844	6.15078e-06
AFE	5	rs313944475	16493678	T/G	0.371	0.207836	0.0461074	7.07995e-06
AFE	5	rs315355686	17697538	T/C	0.326	-0.201036	0.0456258	1.12897e-05
AFE	5	rs316315786	17920743	G/C	0.379	-0.199299	0.0442199	7.10108e-06
AFE	5	rs316928590	18377086	C/A	0.322	-0.198328	0.0458375	1.61624e-05
AH_44	5	rs80761040	21348509	C/T	0.135	0.301884	0.0672043	7.64091e-06
AH_44	5	rs313767888	21362372	G/A	0.138	0.289148	0.0659765	1.2612e-05
AH_44	5	rs314687578	21506294	T/C	0.151	0.275491	0.0633882	1.48698e-05
AH_44	5	rs16476123	21575779	T/C	0.134	0.305314	0.0665489	4.88405e-06
AH_44	5	rs14522033	21579434	A/G	0.134	0.305314	0.0665489	4.88405e-06
AH_44	5	rs14525406	25077001	G/A	0.469	-0.2004	0.0463677	1.65672e-05
AH_40	5	rs315827169	25583358	C/T	0.05	-0.399268	0.0895096	8.80791e-06
AH_44	5	rs314039089	27686717	T/C	0.272	-0.240467	0.0499978	1.67776e-06
AH_56	7	rs312465596	30465867	C/T	0.179	-0.292761	0.0576502	4.35812e-07
AH_52	8	rs315370068	19639572	G/C	0.365	-0.203315	0.0468355	1.53829e-05
AH_60	9	rs16661953	5412255	C/T	0.199	0.265859	0.0583698	5.72632e-06
AH_60	9	rs313574281	5431638	C/A	0.198	0.267217	0.0583804	5.15392e-06
AH_60	9	rs315820227	5720962	G/A	0.212	0.253811	0.0568632	8.74401e-06
AH_60	9	rs316579264	5725051	G/C	0.212	0.253811	0.0568632	8.74401e-06
AH_60	9	rs314573171	5730427	C/A	0.212	0.253811	0.0568632	8.74401e-06
AH_60	9	rs15958115	6229820	C/T	0.185	0.265262	0.0579081	5.06789e-06
AH_60	9	rs316584290	6231443	G/A	0.198	0.267647	0.0580774	4.44668e-06
AH_60	9	rs16660590	6298325	A/G	0.345	0.213752	0.0488818	1.32222e-05
AH_60	9	rs317695248	6300171	A/G	0.345	0.213752	0.0488818	1.32222e-05
AH_60	9	rs314091228	6300457	T/G	0.186	0.261879	0.0578624	6.55185e-06
AH_60	9	rs314450797	6309826	A/T	0.186	0.261879	0.0578624	6.55185e-06
AH_60	9	rs317280067	6674167	A/G	0.202	0.256862	0.0561576	5.23265e-06
AH_60	9	rs14665827	6842014	C/T	0.2	0.254388	0.0578661	1.18966e-05
AH_66	9	rs316676450	6906552	G/T	0.19	-0.256404	0.0590611	1.52791e-05
AFE	9	rs316281598	13701624	T/C	0.214	-0.231545	0.0534509	1.57928e-05
AH_36	14	rs318215896	8827486	G/T	0.185	-0.251734	0.055045	5.21753e-06
AH_36	14	rs315324589	9575775	G/T	0.204	-0.236135	0.0545139	1.58321e-05
AH_36	14	rs316368814	9728627	G/A	0.275	-0.213188	0.0479366	9.36922e-06
AH_36	14	rs314316680	9991161	T/C	0.204	-0.240923	0.0547734	1.17057e-05
AH_44	14	rs317969228	10011591	A/C	0.055	0.405147	0.090881	8.94048e-06
AH_36	14	rs14078216	10013810	C/T	0.204	-0.240923	0.0547734	1.17057e-05
AH_36	14	rs315366109	10066036	A/G	0.203	-0.24277	0.0549774	1.082e-05
AH_36	14	rs315717543	10138966	C/T	0.225	-0.241344	0.0534665	6.8861e-06
AH_36	14	rs318114632	10204043	T/C	0.202	-0.241962	0.0549587	1.14914e-05
AH_48	17	rs315930962	3696731	A/G	0.245	-0.226665	0.0517848	1.30819e-05
AH_72	18	rs13773964	9690168	C/T	0.222	-0.233797	0.0536714	1.43315e-05
AH_72	18	rs315147594	9776945	T/C	0.174	-0.255087	0.0569347	8.13835e-06
AH_72	18	rs315886399	9829472	T/C	0.188	-0.251759	0.0560829	7.81789e-06
AH_72	18	rs14417188	10404496	C/T	0.218	-0.243874	0.0560351	1.45858e-05
AH_72	20	rs14274861	7418167	C/G	0.17	-0.254583	0.0587111	1.56688e-05
AH_72	20	rs317998942	7454307	C/T	0.163	-0.271562	0.061714	1.17348e-05
AFE	23	rs317553918	352961	A/G	0.474	0.185394	0.0423741	1.29978e-05
AFE	23	rs16186379	726989	T/C	0.463	0.187541	0.0422835	9.88341e-06
AH_36	23	rs14291529	4851183	G/A	0.138	-0.251525	0.0581592	1.63279e-05
AH_60	24	rs315145029	2840711	C/T	0.067	0.362573	0.0836839	1.58411e-05
AH_60	30	rs313030392	706078	C/T	0.095	0.326823	0.0703424	3.71705e-06
AFE_HU	2	rs16077972	97845460	C/T	0.075	-0.331733	0.0764816	1.5408e-05
AFE_HU	2	rs316231414	97885205	G/A	0.199	-0.233645	0.0512261	5.5166e-06
AFE_HU	3	rs316407699	93334738	C/T	0.466	-0.198472	0.042963	4.1839e-06
AFE_HU	3	rs14397555	93399451	A/G	0.373	-0.203646	0.0450542	6.6833e-06
AFE_HU	5	rs315355686	17697538	T/C	0.326	-0.198361	0.0445168	8.9947e-06
AFE_HU	5	rs315141947	17844388	A/T	0.359	-0.191808	0.0440391	1.42099e-05
AFE_HU	5	rs314714523	17897699	G/A	0.344	-0.199143	0.0448194	9.53122e-06
AFE_HU	5	rs316315786	17920743	G/C	0.379	-0.198925	0.0430647	4.19153e-06
AFE_HU	5	rs312729174	51701752	C/G	0.482	0.176159	0.0400784	1.18598e-05
HU_32	3	rs314618917	103997282	A/G	0.084	-0.314673	0.0726423	1.58069e-05
HU_32	5	rs15668706	13672546	T/C	0.269	-0.226067	0.0506559	8.71614e-06
HU_32	5	rs313137860	13742293	A/G	0.283	-0.217751	0.0500801	1.4695e-05
HU_32	5	rs313119384	13759569	A/G	0.367	-0.216555	0.0478473	6.50412e-06
HU_32	5	rs313075751	13822343	G/A	0.333	-0.215357	0.0482151	8.56501e-06
HU_32	5	rs317984028	14362076	A/G	0.284	-0.24587	0.0497972	8.83405e-07
HU_32	5	rs15669908	14387847	A/G	0.288	-0.233838	0.0497424	2.83568e-06
HU_32	5	rs317242766	14462184	C/T	0.317	-0.21257	0.0477557	9.1939e-06
HU_32	5	rs312500124	14465454	A/T	0.319	-0.209227	0.0475059	1.13958e-05
HU_32	5	rs16470596	14572907	A/G	0.421	-0.193572	0.043256	8.23842e-06
HU_32	5	rs15670483	14673025	A/G	0.342	-0.204512	0.0464159	1.13011e-05
HU_32	5	rs15743926	56868584	A/G	0.18	-0.228101	0.0503709	6.42971e-06
HU_36	1	rs15365400	102200119	A/C	0.197	-0.231959	0.0536226	1.62554e-05
HU_36	1	rs13920094	108223731	A/G	0.317	-0.206486	0.0458506	7.23034e-06
HU_36	8	rs317772517	2211833	A/G	0.393	0.192587	0.0425611	6.54195e-06
HU_36	23	rs13622895	4887330	G/A	0.28	-0.192667	0.0431178	8.50289e-06
HU_40	3	rs15305978	26706735	G/A	0.311	-0.197106	0.0447872	1.15733e-05
HU_40	5	rs313769669	7581292	A/C	0.158	-0.271727	0.0573105	2.33387e-06
HU_40	5	rs315036970	7622727	A/C	0.168	-0.242939	0.055537	1.30554e-05
HU_40	5	rs315858263	8463453	C/A	0.168	-0.22988	0.052263	1.17009e-05
HU_40	9	rs317585803	11925008	T/C	0.428	0.194895	0.0447531	1.4255e-05
HU_40	9	rs313992353	13537794	C/T	0.392	0.208319	0.0467535	9.00982e-06
HU_44	2	rs314170248	460102	G/A	0.084	0.335743	0.0738148	5.87613e-06
HU_44	2	rs317210531	523992	G/A	0.08	0.377175	0.0764451	9.03455e-07
HU_44	2	rs314177621	531271	A/G	0.065	0.417708	0.0847421	9.25351e-07
HU_44	2	rs314035311	531764	C/T	0.065	0.419289	0.0841842	7.13488e-07
HU_44	2	rs315904001	2484766	C/T	0.412	0.194893	0.0432087	7.01386e-06
HU_44	2	rs317157401	5269458	G/C	0.344	0.226992	0.0437051	2.36903e-07
HU_44	2	rs14131819	5271969	G/A	0.406	0.193693	0.0419061	4.15304e-06
HU_44	2	rs317169356	5313967	A/T	0.286	0.204038	0.0472002	1.65058e-05
HU_44	2	rs314223286	89943762	G/C	0.143	0.26717	0.0608128	1.20129e-05
HU_44	2	rs16062292	89984961	C/T	0.146	0.270849	0.0604841	8.15195e-06
HU_44	2	rs312822787	89993396	T/C	0.259	0.220643	0.0509223	1.57735e-05
HU_44	2	rs314642897	89999556	T/C	0.112	0.292923	0.0675356	1.54672e-05
HU_44	2	rs316901457	90066439	G/A	0.308	0.22013	0.0494205	9.09681e-06
HU_44	4	rs313803020	64968946	G/A	0.23	0.242638	0.0544219	8.92064e-06
HU_44	4	rs312348685	65796451	G/T	0.225	0.247699	0.0540588	5.01885e-06
HU_44	5	rs313050043	14394943	G/A	0.235	0.24264	0.0537141	6.79734e-06
HU_44	5	rs15689809	26961365	T/C	0.486	-0.209962	0.0478668	1.23974e-05
HU_44	5	rs314039089	27686717	T/C	0.272	-0.220051	0.0493558	8.92121e-06
HU_44	9	rs316075195	14654344	C/T	0.289	0.207505	0.0479718	1.6304e-05
HU_48	5	rs16470252	14105815	G/A	0.328	0.213735	0.0491475	1.48521e-05
HU_48	5	rs313979393	14109333	A/G	0.327	0.220284	0.0491945	8.26326e-06
HU_48	5	rs316628064	14148907	C/G	0.32	0.238348	0.0511752	3.55961e-06
HU_48	5	rs14518542	14215141	A/G	0.226	0.242145	0.0556638	1.47664e-05
HU_48	5	rs312522846	14691696	C/T	0.295	0.218108	0.0496647	1.2249e-05
HU_52	2	rs14131246	4748996	G/C	0.489	-0.207467	0.0451168	4.71063e-06
HU_52	6	rs313627986	11271780	C/T	0.254	-0.254287	0.0561136	6.44122e-06
HU_52	8	rs315370068	19639572	G/C	0.365	-0.208443	0.0466898	8.78911e-06
HU_52	8	rs317866994	19621700	C/A	0.372	-0.202567	0.0467746	1.61124e-05
HU_52	19	rs313051117	3730761	G/C	0.079	0.357849	0.08282	1.68408e-05
HU_56	7	rs312465596	30465867	C/T	0.179	-0.273039	0.0579444	2.71253e-06
HU_56	1	rs317588188	144854511	T/A	0.313	-0.200726	0.0461283	1.45694e-05
HU_60	3	rs314286472	2969075	A/G	0.12	0.294036	0.0658789	8.75401e-06
HU_60	8	rs314964840	26121854	A/G	0.466	-0.192378	0.0432072	9.20136e-06
HU_60	9	rs16661953	5412255	C/T	0.199	0.257488	0.057937	9.55262e-06
HU_60	9	rs313574281	5431638	C/A	0.198	0.259491	0.0579436	8.16748e-06
HU_60	9	rs312877139	5446607	A/G	0.084	0.340639	0.0782297	1.43709e-05
HU_60	9	rs318153454	5516907	C/T	0.084	0.33889	0.0772106	1.228e-05
HU_60	9	rs315820227	5720962	G/A	0.212	0.247092	0.0564405	1.29213e-05
HU_60	9	rs316579264	5725051	G/C	0.212	0.247092	0.0564405	1.29213e-05
HU_60	9	rs314573171	5730427	C/A	0.212	0.247092	0.0564405	1.29213e-05
HU_60	9	rs15958115	6229820	C/T	0.185	0.266144	0.0574457	3.95855e-06
HU_60	9	rs316584290	6231443	G/A	0.198	0.259926	0.0576425	7.07825e-06
HU_60	9	rs314091228	6300457	T/G	0.186	0.261194	0.0574095	5.86363e-06
HU_60	9	rs314450797	6309826	A/T	0.186	0.261194	0.0574095	5.86363e-06
HU_60	9	rs317280067	6674167	A/G	0.202	0.252345	0.055761	6.56447e-06
HU_60	24	rs315145029	2840711	C/T	0.067	0.396426	0.0831796	2.08669e-06
HU_60	30	rs313030392	706078	C/T	0.095	0.31511	0.0702462	7.89143e-06
HU_66	1	rs316780171	156899884	A/G	0.186	-0.249431	0.0566498	1.15647e-05
HU_66	3	rs314341974	29155970	T/C	0.056	0.418698	0.0953273	1.21463e-05
HU_66	3	rs313168962	101526445	T/G	0.27	-0.213072	0.0480619	1.00754e-05
HU_72	5	rs316793677	6101925	C/T	0.388	0.196475	0.0434138	6.59841e-06
HU_72	5	rs314326951	6113383	A/G	0.385	0.199406	0.043432	4.85387e-06
HU_72	18	rs315147594	9776945	T/C	0.174	-0.259043	0.0567427	5.48441e-06
HU_72	18	rs315886399	9829472	T/C	0.188	-0.243447	0.0559428	1.46155e-05
HU_72	18	rs14417188	10404496	C/T	0.218	-0.242638	0.0558347	1.50194e-05
HU_72	20	rs314935811	7224156	C/T	0.163	-0.267292	0.0614168	1.45903e-05
HU_72	20	rs315752932	7391651	C/A	0.17	-0.247103	0.0571794	1.67312e-05
HU_72	20	rs315833485	7392203	G/A	0.164	-0.286554	0.0614074	3.39653e-06
HU_72	20	rs14274861	7418167	C/G	0.17	-0.275184	0.0585019	2.83862e-06
HU_72	20	rs317998942	7454307	C/T	0.163	-0.288635	0.0614919	2.9782e-06
HU_72	20	rs13633257	7562623	T/C	0.296	-0.217569	0.0480852	6.62839e-06
HU_72	20	rs315883574	11032121	T/C	0.297	-0.21378	0.0465916	4.91888e-06

## Sheet: Table S2
Table S2 Genome-wide significant and suggestive SNPs for albumen quality at different ages by multivariate model
Traits	Chr.	rs	Position	Minor/Major allele	AF	beta	se	p_value
AH_32,AH_52,AH_60	4	rs14491074	75653956	C/T	0.054			3.21306e-08
AH_32,AH_52,AH_60	4	rs315201454	75485620	G/A	0.057			4.38225e-08
AH_32,AH_52,AH_60	4	rs316243629	75495451	A/G	0.057			4.38225e-08
AH_32,AH_52,AH_60	4	rs14491030	75486534	G/A	0.058			5.62793e-08
AH_32,AH_52,AH_60	4	rs314745738	75434671	G/A	0.227			2.19259e-07
AH_32,AH_52,AH_60	4	rs16437368	76213204	C/T	0.051			2.86144e-07
AH_32,AH_52,AH_60	4	rs313185009	76666849	G/A	0.059			4.71062e-07
AH_32,AH_52,AH_60	4	rs314487178	75428336	T/C	0.227			6.44491e-07
AH_32,AH_52,AH_60	4	rs15619270	75478306	C/G	0.056			8.17954e-07
AH_32,AH_52,AH_60	4	rs313154528	76936554	G/T	0.063			9.98448e-07
AH_32,AH_52,AH_60	4	rs14491004	75432191	A/G	0.225			1.09486e-06
AH_32,AH_52,AH_60	4	rs312893965	75427968	T/A	0.225			1.21074e-06
AH_32,AH_52,AH_60	4	rs316289892	75470333	T/C	0.231			2.49e-06
AH_32,AH_52,AH_60	6	rs314963175	18494491	C/T	0.436			3.46996e-06
AH_32,AH_52,AH_60	4	rs16438271	76880887	A/G	0.166			4.80595e-06
AH_32,AH_52,AH_60	6	rs14580294	18454693	T/C	0.461			6.89616e-06
AH_32,AH_52,AH_60	1	rs315940058	136790123	C/T	0.086			7.9401e-06
AH_32,AH_52,AH_60	20	rs315452916	11512715	T/C	0.273			1.03064e-05
AH_32,AH_52,AH_60	6	rs313223615	18416334	C/T	0.459			1.11162e-05
AH_32,AH_52,AH_60	1	rs315934537	39266547	A/G	0.155			1.31565e-05
AH_32,AH_52,AH_60	1	rs14815522	40666617	G/T	0.135			1.47389e-05
AH_32,AH_52,AH_60	4	rs14492693	77193572	T/C	0.076			1.57989e-05
AH_32,AH_52,AH_60	6	rs315579513	18552687	T/C	0.453			1.65644e-05
AH_32,AH_44,AH_48	1	rs14916807	168595656	A/C	0.371			7.55633e-06
AH_32,AH_44,AH_48	2	rs14141661	14358461	G/A	0.155			5.96927e-06
AH_32,AH_44,AH_48	3	rs312326089	67728005	C/T	0.116			5.10374e-06
AH_32,AH_44,AH_48	4	rs316547699	49291961	G/A	0.116			1.23915e-05
AH_32,AH_44,AH_48	5	rs14518583	14275512	G/T	0.273			1.4074e-05
AH_32,AH_44,AH_48	5	rs315007338	14283358	T/C	0.266			7.77536e-06
AH_32,AH_44,AH_48	5	rs314039089	27686717	T/C	0.28			6.05563e-07
AH_32,AH_44,AH_48	5	rs16485014	28513269	G/A	0.443			1.03205e-05
HU_32,HU_44,HU_48	1	rs315104565	117599615		0.32			5.02975e-06
HU_32,HU_44,HU_48	3	rs312326089	67728005		0.116			1.11738e-05
HU_32,HU_44,HU_48	3	rs15447371	102129211		0.083			1.76782e-05
HU_32,HU_44,HU_48	3	rs317626192	103619387		0.083			1.20251e-05
HU_32,HU_44,HU_48	3	rs314618917	103997282		0.083			3.86633e-07
HU_32,HU_44,HU_48	4	rs80652243	88844456		0.262			2.09818e-06
HU_32,HU_44,HU_48	5	rs314039089	27686717		0.28			1.23511e-06
HU_32,HU_44,HU_48	9	rs312636283	17784524		0.115			1.28319e-05
